# Supplementary material for: One−Step Synthesis Strategy for a Platinum−Based Alloy Catalyst Designed via Crystal−Structure Prediction
Source: Molecules. 2024 Nov 28;29(23):5634. doi: 10.3390/molecules29235634 (PMC11642978; doi:10.3390/molecules29235634)
Supplement: Supplementary file 1 [file molecules-29-05634-s001.zip]

Archive with 1 entries (1 files):
- molecules-3289367-supplementary.pdf
